# Supplementary material for: Fc-Linked IgG N-Glycosylation in FcγR Knock-Out Mice
Source: Front Cell Dev Biol. 2020 Mar 3;8:67. doi: 10.3389/fcell.2020.00067 (PMC7063467; doi:10.3389/fcell.2020.00067)
Supplement: Supplementary file 2 [file Table_1.XLSX]

## Sheet: Supplementary Table S1
Supplementary Table S1. Theoretical m/z values of mouse Fc IgG tryptic glycopeptides detected by LC-MS.
Glycan compositiona	Glycan structureb	IgG1Fc		IgG1Ic A0A075B5P4d		IgG2a/b/c P01863d,e, P01864d,e, A0A075B5P3d,e, A0A0A6YY53d,e		IgG3 P03987-1d
		P01868d
		[M + 2H]2+	[M + 3H]3+	[M + 2H]2+	[M + 3H]3+	[M + 2H]2+	[M + 3H]3+	[M + 2H]2+	[M + 3H]3+
H3N4F1	FA2	1301.53	868.024	1284.54	856.695	1221.5	814.669	1280.53	854.02
H3N5F1	FA2B	1403.07	935.717	1386.08	924.389	1323.04	882.362	1382.07	921.713
H4N4F1	FA2G1	1382.56	922.041	1365.57	910.713	1302.53	868.687	1361.55	908.038
H4N4F1G1	FA2G1Z1	1536.1	1024.4	1519.11	1013.08	1456.07	971.05	1515.1	1010.4
H5N4F1	FA2G2	1463.58	976.059	1446.59	964.731	1383.55	922.704	1442.58	962.055
H5N4F1G1	FA2G2Z1	1617.13	1078.42	1600.14	1067.09	1537.1	1025.07	1596.12	1064.42
H5N4F1G2	FA2G2Z2	1770.67	1180.79	1753.68	1169.46	1690.64	1127.43	1749.67	1166.78
H6N4F1G1	FA2G3Z1	1698.16	1132.44	1681.16	1121.11	1618.12	1079.09	1677.15	1118.44
a Glycan composition: H hexose, N N-acetylglucosamine (GlcNAc), F fucose, G N-glycolylneuraminic acid
b Glycan structure: F core fucose, Ax number of antennas (GlcNAc), B bisecting GlcNAc, Gx number of galactoses, Zx number of sialic acids (N-glycolylneuramic acid)
c IgG1F and IgG1I represent allelic variants of IgG1, whose tryptic Fc glycopeptides differ by an aminoacid substitution of phenylalanine (F) to isoleucine (I)
d UniProt entry identifier
e all allelic variants of IgG2a, IgG2b and IgG2c result in tryptic Fc glycopeptides differing only by a substitution of leucine (L) to isoleucine (I), which have identical m/z values
