# Supplementary material for: Fc-Linked IgG N-Glycosylation in FcγR Knock-Out Mice
Source: Front Cell Dev Biol. 2020 Mar 3;8:67. doi: 10.3389/fcell.2020.00067 (PMC7063467; doi:10.3389/fcell.2020.00067)
Supplement: Supplementary file 4 [file Table_3.XLSX]

## Sheet: Table S3A
Supplementary Table S3 A. Kruskall-Wallis one-way analysis of differences in Fc-linked glycosylation traits between knock-out and wild type animals of same sex and strain background.
Background	Sex	Subclass	Glycan	p.value	p.adjusted		p.value - p value obtained in an individual Mann-Whitney test
BALB/c	Female	IgG1	B	0.0017664818281402	0.0318522511966787		p.adjusted - p value adjusted for 76 tests with Benjamini-Hochberg procedure, false discovery rate set at 0.05
BALB/c	Female	IgG1	G0	0.0328416190585892	0.0831987682817593
BALB/c	Female	IgG1	G1	0.00307175784928972	0.0380685966525058		B	structures with bisecting N-acetylglucosamine
BALB/c	Female	IgG1	G2	0.00414439627724625	0.0380685966525058		G0	agalactosylated structures
BALB/c	Female	IgG1	Z1	0.199494938219846	0.31187692138949		G1	monogalactosylated structures
BALB/c	Female	IgG1	Z2	0.282504440627091	0.405100707314319		G2	digalactosylated structures
BALB/c	Female	IgG1	aGal	0.682270330336213	0.746730119065679		Z	sialylated structures
BALB/c	Female	IgG2	G0	0.0995404596845435	0.189126873400633		Z1	monosialylated structures
BALB/c	Female	IgG2	G1	0.807588918347235	0.829415645870133		Z2	disialylated structures
BALB/c	Female	IgG2	G2	0.0585454032802687	0.127127161408584		aGal	structures with 1,3α-linked galactose residues
BALB/c	Female	IgG2	Z1	0.853449185449507	0.853449185449507
BALB/c	Female	IgG2	Z2	0.0831414990586298	0.171676152280917
BALB/c	Female	IgG2	aGal	0.213765300302327	0.318552212215232
BALB/c	Female	IgG3	G0	0.205182185124665	0.31187692138949
BALB/c	Female	IgG3	G1	0.37681775636178	0.50242367514904
BALB/c	Female	IgG3	G2	0.0835791793999199	0.171676152280917
BALB/c	Female	IgG3	Z1	0.703303823651565	0.746730119065679
BALB/c	Female	IgG3	Z2	0.170927491799589	0.282401942973233
BALB/c	Female	IgG3	aGal	0.339768281971993	0.478192396849471
BALB/c	Male	IgG1	B	0.0266448365307801	0.0778849067822802
BALB/c	Male	IgG1	G0	0.0144998586758477	0.0688743287102765
BALB/c	Male	IgG1	G1	0.00726914404788028	0.0552454947638902
BALB/c	Male	IgG1	G2	0.0429392122751126	0.103293295039393
BALB/c	Male	IgG1	Z1	0.184910835136693	0.29900475468912
BALB/c	Male	IgG1	Z2	0.0322813796124586	0.0831987682817593
BALB/c	Male	IgG1	aGal	0.450419771101924	0.566615694405297
BALB/c	Male	IgG2	G0	0.454783649456883	0.566615694405297
BALB/c	Male	IgG2	G1	0.707428533851696	0.746730119065679
BALB/c	Male	IgG2	G2	0.401834583190002	0.526541867628278
BALB/c	Male	IgG2	Z1	0.699958863268888	0.746730119065679
BALB/c	Male	IgG2	Z2	0.682270330336213	0.746730119065679
BALB/c	Male	IgG2	aGal	0.852880847602695	0.853449185449507
BALB/c	Male	IgG3	G0	0.0159768795570033	0.0699030169889855
BALB/c	Male	IgG3	G1	0.0183700504323817	0.0699030169889855
BALB/c	Male	IgG3	G2	0.359188116291332	0.487469586395379
BALB/c	Male	IgG3	Z1	0.0185160445539241	0.0699030169889855
BALB/c	Male	IgG3	Z2	0.00148385770853409	0.0318522511966787
BALB/c	Male	IgG3	aGal	0.0108253113019093	0.0685603049120924
C57BL/6	Female	IgG1	B	0.00209554284188676	0.0318522511966787
C57BL/6	Female	IgG1	G0	0.000859405346153583	0.0318522511966787
C57BL/6	Female	IgG1	G1	0.00450812328779674	0.0380685966525058
C57BL/6	Female	IgG1	G2	0.00390480114884162	0.0380685966525058
C57BL/6	Female	IgG1	Z1	0.0228804288131928	0.075604895208811
C57BL/6	Female	IgG1	Z2	0.0262968143642005	0.0778849067822802
C57BL/6	Female	IgG1	aGal	0.0279392690527904	0.0786438684448914
C57BL/6	Female	IgG2	G0	0.0140222647041502	0.0688743287102765
C57BL/6	Female	IgG2	G1	0.010183963652279	0.0685603049120924
C57BL/6	Female	IgG2	G2	0.0193153073259039	0.0699030169889855
C57BL/6	Female	IgG2	Z1	0.0914255507912888	0.178162611798409
C57BL/6	Female	IgG2	Z2	0.0204801042765969	0.0707494511373348
C57BL/6	Female	IgG2	aGal	0.00112902754374683	0.0318522511966787
C57BL/6	Female	IgG3	G0	0.559788046775419	0.654521408537413
C57BL/6	Female	IgG3	G1	0.0434919137007971	0.103293295039393
C57BL/6	Female	IgG3	G2	0.768491449824665	0.800073290228418
C57BL/6	Female	IgG3	Z1	0.144537820807165	0.244108319585434
C57BL/6	Female	IgG3	Z2	0.0913041995715639	0.178162611798409
C57BL/6	Female	IgG3	aGal	0.102218258529514	0.189477747518124
C57BL/6	Male	IgG1	B	0.202814228807156	0.31187692138949
C57BL/6	Male	IgG1	G0	0.0121596747573074	0.0688743287102765
C57BL/6	Male	IgG1	G1	0.0582306680682645	0.127127161408584
C57BL/6	Male	IgG1	G2	0.0299342044065309	0.0812499833891552
C57BL/6	Male	IgG1	Z1	0.0137305327569481	0.0688743287102765
C57BL/6	Male	IgG1	Z2	0.485508215814538	0.59513910325653
C57BL/6	Male	IgG1	aGal	0.449000701722377	0.566615694405297
C57BL/6	Male	IgG2	G0	0.237795641334797	0.347547475797011
C57BL/6	Male	IgG2	G1	0.0179598401282337	0.0699030169889855
C57BL/6	Male	IgG2	G2	0.115760734789021	0.204600368464317
C57BL/6	Male	IgG2	Z1	0.047291491272551	0.108913737476178
C57BL/6	Male	IgG2	Z2	0.679019180377912	0.746730119065679
C57BL/6	Male	IgG2	aGal	0.115601803614657	0.204600368464317
C57BL/6	Male	IgG3	G0	0.13139787756594	0.22695997034117
C57BL/6	Male	IgG3	G1	0.355342009942157	0.487469586395379
C57BL/6	Male	IgG3	G2	0.0265380989598	0.0778849067822802
C57BL/6	Male	IgG3	Z1	0.695933513777373	0.746730119065679
C57BL/6	Male	IgG3	Z2	0.514281610159455	0.610709412064353
C57BL/6	Male	IgG3	aGal	0.501250713305486	0.604683400178046

## Sheet: Table S3B
Supplementary Table S3B. Post-hoc tests for differences in Fc-linked glycosylation traits between knock-out and wild type animals of same sex and strain background: pairwise multiple comparisons with one control group (wild type animals) according to Dunn
Background	Sex	peptide	glycan	Knock out	Wild type	p.value	p.adj
C57BL/6	Female	IgG1	B	FcgRI-/-	C57BL6	0.000687104384356617	0.0201530058604587		p.value - p value obtained in an individual Mann-Whitney test
C57BL/6	Female	IgG2	aGal	FcRg-/- FcgRIIB-/-	C57BL6	0.000959666945736131	0.0201530058604587		p.adjusted - p value adjusted for 118 (42+76 Kruskall-Wallis) tests with Benjamini-Hochberg procedure, false discovery rate set at 0.05
BALB/c	Female	IgG1	B	FcgRIIB-/-	Balbc	0.00345431853261825	0.0388957847306095		Comparisons for which p. values were significant at 0.05 level after correction for multiple tests are in bold
BALB/c	Female	IgG1	G1	FcRg-/-	Balbc	0.00370436045053424	0.0388957847306095
BALB/c	Female	IgG1	G1	FcgRIIB-/-	Balbc	0.00637730142168832	0.0446411099518183		B	structures with bisecting N-acetylglucosamine
C57BL/6	Female	IgG1	B	FcRg-/- FcgRIIB-/-	C57BL6	0.00547855324254737	0.0446411099518183		G0	agalactosylated structures
BALB/c	Female	IgG1	G2	FcgRIIB-/-	Balbc	0.0100248461161096	0.0601490766966579		G1	monogalactosylated structures
BALB/c	Female	IgG1	G2	FcRg-/-	Balbc	0.0184354940222759	0.0703900680850536		G2	digalactosylated structures
C57BL/6	Female	IgG1	G0	FcgRI-/-	C57BL6	0.0174885852105113	0.0703900680850536		Z	sialylated structures
C57BL/6	Female	IgG1	G1	FcgRI-/-	C57BL6	0.0174885852105113	0.0703900680850536		Z1	monosialylated structures
C57BL/6	Female	IgG2	aGal	FcgRI-/-	C57BL6	0.0174885852105113	0.0703900680850536		Z2	disialylated structures
C57BL/6	Female	IgG1	B	FcgRIIB-/-	C57BL6	0.04166966530697	0.145843828574395		aGal	structures with 1,3α-linked galactose residues
BALB/c	Male	IgG3	Z2	FcgRIIB-/-	Balbc	0.0514222608325206	0.154266782497562
C57BL/6	Female	IgG1	G0	FcgRIIB-/-	C57BL6	0.0482587433784473	0.154266782497562
C57BL/6	Female	IgG1	G0	FcRg-/- FcgRIIB-/-	C57BL6	0.0597680419288895	0.167350517400891
C57BL/6	Female	IgG1	G2	FcgRI-/-	C57BL6	0.073466956499549	0.192850760811316
BALB/c	Female	IgG1	B	FcRg-/-	Balbc	0.0808555983700523	0.199760890090718
C57BL/6	Female	IgG1	G2	FcgRIV-/-	C57BL6	0.089632994267889	0.209143653291741
BALB/c	Male	IgG3	Z2	FcRg-/-	Balbc	0.113472808448913	0.25083462920286
C57BL/6	Female	IgG2	aGal	FcgRIV-/-	C57BL6	0.205768296681033	0.43211342303017
C57BL/6	Female	IgG1	G2	FcgRIIB-/-	C57BL6	0.217043907756942	0.434087815513884
C57BL/6	Female	IgG1	G0	FcgRIV-/-	C57BL6	0.228757317251575	0.436718514753007
C57BL/6	Female	IgG1	G2	FcRg-/- FcgRIIB-/-	C57BL6	0.240913941242079	0.439929805746404
C57BL/6	Female	IgG1	G1	FcgRIIB-/-	C57BL6	0.25351854102803	0.443657446799052
C57BL/6	Female	IgG1	G1	FcRg-/-	C57BL6	0.26657518483793	0.447846310527722
C57BL/6	Female	IgG1	G1	FcgRIV-/-	C57BL6	0.280087210811498	0.452448571310881
C57BL/6	Female	IgG1	G2	FcRg-/-	C57BL6	0.323377278246687	0.503031321717069
C57BL/6	Female	IgG1	G1	FcRg-/- FcgRIIB-/-	C57BL6	0.338728407239979	0.508092610859968
BALB/c	Male	IgG3	Z2	FcRg-/- FcgRIIB-/-	Balbc	0.37568242740462	0.542547096356365
C57BL/6	Female	IgG2	aGal	FcRg-/-	C57BL6	0.387533640254546	0.542547096356365
C57BL/6	Female	IgG1	B	FcgRIII-/-	C57BL6	0.497179212764727	0.652547716753704
C57BL/6	Female	IgG1	B	FcgRIV-/-	C57BL6	0.497179212764727	0.652547716753704
C57BL/6	Female	IgG2	aGal	FcgRIIB-/-	C57BL6	0.599839461151235	0.763432041465209
BALB/c	Female	IgG1	B	FcRg-/- FcgRIIB-/-	Balbc	0.675705848703095	0.834695460162647
BALB/c	Female	IgG1	G1	FcRg-/- FcgRIIB-/-	Balbc	0.719917853194446	0.837370273544807
C57BL/6	Female	IgG1	B	FcRg-/-	C57BL6	0.711138083802418	0.837370273544807
C57BL/6	Female	IgG1	G0	FcRg-/-	C57BL6	0.757620723683397	0.837370273544807
C57BL/6	Female	IgG1	G1	FcgRIII-/-	C57BL6	0.757620723683396	0.837370273544807
C57BL/6	Female	IgG2	aGal	FcgRIII-/-	C57BL6	0.78120732342182	0.841300194454267
C57BL/6	Female	IgG1	G2	FcgRIII-/-	C57BL6	0.828968502125176	0.870416927231435
BALB/c	Female	IgG1	G2	FcRg-/- FcgRIIB-/-	Balbc	0.857714480660708	0.878634346042677
C57BL/6	Female	IgG1	G0	FcgRIII-/-	C57BL6	0.975380655771448	0.975380655771448
