# Supplementary material for: Fc-Linked IgG N-Glycosylation in FcγR Knock-Out Mice
Source: Front Cell Dev Biol. 2020 Mar 3;8:67. doi: 10.3389/fcell.2020.00067 (PMC7063467; doi:10.3389/fcell.2020.00067)
Supplement: Supplementary file 5 [file Table_4.XLSX]

## Sheet: Supplementary Table S4
Supplementary Table S4. Equality of variances for derived glycosylation traits between groups of mice with different knock-out statuses of same background and sex, assessed with Levene's test.							Significant p.values at 0.05 level point at groups for which the null hypothesis of variance equaility is rejected at the chosen level of significance . P.values were not adjusted for multiple testing since we wanted a conservative assesment.
Glycan trait	Subclass	Background	Sex	p.value			p.value - p value obtained in an individual Levene test
G0	IgG1	BALB/c	female	0.806094112906449
G0	IgG1	BALB/c	male	0.500817207815332
G0	IgG1	C57BL/6	female	0.743925677135318
G0	IgG1	C57BL/6	male	0.736164957863456			B	structures with bisecting N-acetylglucosamine
G0	IgG2	BALB/c	female	0.713412375838318			G0	agalactosylated structures
G0	IgG2	BALB/c	male	0.153596841626618			G1	monogalactosylated structures
G0	IgG2	C57BL/6	female	0.18390413748907			G2	digalactosylated structures
G0	IgG2	C57BL/6	male	0.565881115415014			Z	sialylated structures
G0	IgG3	BALB/c	female	0.271263387769066			Z1	monosialylated structures
G0	IgG3	BALB/c	male	0.260319013220912			Z2	disialylated structures
G0	IgG3	C57BL/6	female	0.715539501792394			aGal	structures with 1,3α-linked galactose residues
G0	IgG3	C57BL/6	male	0.221580238519615
B	IgG1	BALB/c	female	0.90044709666535
B	IgG1	BALB/c	male	0.0835699203847686
B	IgG1	C57BL/6	female	0.756777290316757
B	IgG1	C57BL/6	male	0.174906980230405
G1	IgG1	BALB/c	female	0.632554183757314
G1	IgG1	BALB/c	male	0.781538569915754
G1	IgG1	C57BL/6	female	0.912696483724839
G1	IgG1	C57BL/6	male	0.197873784989168
G1	IgG2	BALB/c	female	0.739439120560493
G1	IgG2	BALB/c	male	0.527575764693052
G1	IgG2	C57BL/6	female	0.782055301999409
G1	IgG2	C57BL/6	male	0.975017622217679
G1	IgG3	BALB/c	female	0.39023946343978
G1	IgG3	BALB/c	male	0.911772221295452
G1	IgG3	C57BL/6	female	0.567915725741045
G1	IgG3	C57BL/6	male	0.63691091242655
G2	IgG1	BALB/c	female	0.317051453827716
G2	IgG1	BALB/c	male	0.5906503685995
G2	IgG1	C57BL/6	female	0.646263268198012
G2	IgG1	C57BL/6	male	0.128556518853124
G2	IgG2	BALB/c	female	0.410072586839733
G2	IgG2	BALB/c	male	0.0494732887563087
G2	IgG2	C57BL/6	female	0.616848252365366
G2	IgG2	C57BL/6	male	0.00867397787035493
G2	IgG3	BALB/c	female	0.67003270993778
G2	IgG3	BALB/c	male	0.635746653027219
G2	IgG3	C57BL/6	female	0.692612966343792
G2	IgG3	C57BL/6	male	0.0429038861297044
Z2	IgG1	BALB/c	female	0.669946796680823
Z2	IgG1	BALB/c	male	0.408580848224793
Z2	IgG1	C57BL/6	female	0.82589222805059
Z2	IgG1	C57BL/6	male	0.935665565791901
Z2	IgG2	BALB/c	female	0.620139834881485
Z2	IgG2	BALB/c	male	0.587270773263522
Z2	IgG2	C57BL/6	female	0.926543764569787
Z2	IgG2	C57BL/6	male	0.572725334586463
Z2	IgG3	BALB/c	female	0.358202687275842
Z2	IgG3	BALB/c	male	0.252391378239891
Z2	IgG3	C57BL/6	female	0.855909910059583
Z2	IgG3	C57BL/6	male	0.263367069425681
αGal	IgG1	BALB/c	female	0.907987935332164
αGal	IgG1	BALB/c	male	0.320708440158987
αGal	IgG1	C57BL/6	female	0.280776899143404
αGal	IgG1	C57BL/6	male	0.980319595493843
αGal	IgG2	BALB/c	female	0.73772996059354
αGal	IgG2	BALB/c	male	0.430993693231445
αGal	IgG2	C57BL/6	female	0.563234966984733
αGal	IgG2	C57BL/6	male	0.533836591973803
αGal	IgG3	BALB/c	female	0.146097152668383
αGal	IgG3	BALB/c	male	0.218673691664711
αGal	IgG3	C57BL/6	female	0.792226462411762
αGal	IgG3	C57BL/6	male	0.802374472107254
Z1	IgG1	BALB/c	female	0.68486629029234
Z1	IgG1	BALB/c	male	0.462558043672226
Z1	IgG1	C57BL/6	female	0.821434653248536
Z1	IgG1	C57BL/6	male	0.382387883207431
Z1	IgG2	BALB/c	female	0.380219351043376
Z1	IgG2	BALB/c	male	0.990864224214519
Z1	IgG2	C57BL/6	female	0.548062917457128
Z1	IgG2	C57BL/6	male	0.36775149883449
Z1	IgG3	BALB/c	female	0.091323613173918
Z1	IgG3	BALB/c	male	0.4678200256129
Z1	IgG3	C57BL/6	female	0.564042736015023
Z1	IgG3	C57BL/6	male	0.644648601351168
