# Supplementary material for: Fc-Linked IgG N-Glycosylation in FcγR Knock-Out Mice
Source: Front Cell Dev Biol. 2020 Mar 3;8:67. doi: 10.3389/fcell.2020.00067 (PMC7063467; doi:10.3389/fcell.2020.00067)
Supplement: Supplementary file 6 [file Table_5.XLSX]

## Sheet: Supplementary Table S5
Supplementary Table S5. Comparison of Fc-linked N-glycosylation traits in C57BL/6 and BALB/c mice with Mann-Whitney test
Subclass	Glycan trait	p.value	p.adjusted
IgG1	B	0.281536292216203	0.297177197339325
IgG1	G0	7.56386139428798e-19	4.79044554971572e-18
IgG1	G1	5.93946406192661e-10	9.4041514313838e-10
IgG1	G2	7.56386139428798e-19	4.79044554971572e-18
IgG1	Z1	1.97347442457009e-17	6.24933567780529e-17
IgG1	Z2	7.16825240802125e-19	4.79044554971572e-18
IgG1	aGal	1.31271538148464e-15	3.11769903102602e-15
IgG2	G0	4.46182785504182e-17	1.21106756065421e-16
IgG2	G1	1.28007881898273e-18	4.86429951213436e-18
IgG2	G2	4.3307422399183e-13	8.22841025584476e-13
IgG2	Z1	1.28007881898273e-18	4.86429951213436e-18
IgG2	Z2	7.08000382278289e-15	1.49466747369861e-14
IgG2	aGal	5.49855696921378e-11	9.49750749227835e-11
IgG3	G0	7.51184725023491e-07	1.09788536734202e-06
IgG3	G1	0.392264973520494	0.392264973520494
IgG3	G2	0.00055648617966296	0.000660827338349764
IgG3	Z1	0.00026903330823242	0.000340775523761066
IgG3	Z2	0.104954486366239	0.117302072997561
IgG3	aGal	9.29814601866485e-05	0.000126189124539023
p.value - p value obtained in an individual Mann-Whitney test
p.adjusted - p value adjusted for 19 tests with Benjamini-Hochberg procedure, false discovery rate set at 0.05
Comparison was done on normalized batch corrected measurements, information about sex and knock-out status not taken into account
B	structures with bisecting N-acetylglucosamine
G0	agalactosylated structures
G1	monogalactosylated structures
G2	digalactosylated structures
Z	sialylated structures
Z1	monosialylated structures
Z2	disialylated structures
aGal	structures with 1,3α-linked galactose residues
